# Supplementary material for: Genomic Identification and Characterization of the Cotton YABBY Gene Family
Source: Genes (Basel). 2026 Jan 6;17(1):64. doi: 10.3390/genes17010064 (PMC12841406; doi:10.3390/genes17010064)
Supplement: Supplementary file 1 [file genes-17-00064-s001.zip › Supplementary File S1 Table S1.xlsx]

## Sheet: Table 1
ID	Group	Name	Species	MolecularWeight	ResiduesCount	IsoelectricPoint	Chromosomal
evm.model.Ga01G0546	YABBY5	GaYABBY5_a	G. arboretum	20618.4	182	8.96	Chr 01
evm.model.Ga03G1451	CRC	GaCRC_a	G. arboretum	21013	190	8.53	Chr 03
evm.model.Ga05G0160	YABBY5	GaYABBY5_b	G. arboretum	21075.1	186	8.83	Chr 05
evm.model.Ga05G3753	YABBY5	GaYABBY5_c	G. arboretum	20733.7	183	9.08	Chr 05
evm.model.Ga06G0563	YABBY5	GaYABBY5_d	G. arboretum	19814.5	176	8.46	Chr 06
evm.model.Ga07G0443	YABBY5	GaYABBY5_e	G. arboretum	18734.2	166	8.66	Chr 07
evm.model.Ga07G1248	YABBY2	GaYABBY2_a	G. arboretum	20451	183	8.42	Chr 07
evm.model.Ga07G1637	YABBY1	GaYABBY1_a	G. arboretum	24392.7	220	7.71	Chr 07
evm.model.Ga09G1190	YABBY2	GaYABBY2_b	G. arboretum	20835.5	185	8.84	Chr 09
evm.model.Ga11G3233	YABBY1	GaYABBY1_b	G. arboretum	24040.5	216	7.1	Chr 11
evm.model.Ga12G0610	YABBY3	GaYABBY3_a	G. arboretum	23543.9	211	7.72	Chr 12
evm.model.Ga14G2719	INO	GaINO_a	G. arboretum	21956.7	195	7.76	Contig
Gbar_A01G004490.1	YABBY5	GbYABBY5_a	G. barbadense	20632.4	182	8.96	Chr A01
Gbar_A01G015940.1	INO	GbINO_a	G. barbadense	24459.6	217	6.79	Chr A01
Gbar_A03G011970.1	CRC	GbCRC_a	G. barbadense	19542.2	177	8.81	Chr A03
Gbar_A04G003930.3	YABBY5	GbYABBY5_b	G. barbadense	20734.7	183	8.95	Chr A04
Gbar_A05G001620.1	YABBY5	GbYABBY5_c	G. barbadense	21041.1	186	8.83	Chr A05
Gbar_A06G005560.1	YABBY5	GbYABBY5_d	G. barbadense	19643.3	174	8.46	Chr A06
Gbar_A07G003900.1	YABBY5	GbYABBY5_e	G. barbadense	18725.2	166	8.66	Chr A07
Gbar_A07G011980.2	YABBY2	GbYABBY2_a	G. barbadense	17422.8	155	8.93	Chr A07
Gbar_A07G015660.1	YABBY1	GbYABBY1_a	G. barbadense	24378.7	220	7.21	Chr A07
Gbar_A09G011210.1	YABBY2	GbYABBY2_b	G. barbadense	20835.5	185	8.84	Chr A09
Gbar_A11G008190.1	YABBY1	GbYABBY1_b	G. barbadense	19258.1	171	8.88	Chr A11
Gbar_A12G023260.1	YABBY3	GbYABBY3_a	G. barbadense	21737.9	194	9.21	Chr A12
Gbar_D01G004690.1	YABBY5	GbYABBY5_f	G. barbadense	20604.3	182	8.96	Chr D01
Gbar_D01G016550.1	INO	GbINO_b	G. barbadense	24411.5	217	6.8	Chr D01
Gbar_D02G013960.1	CRC	GbCRC_b	G. barbadense	19459.1	177	8.76	Chr D02
Gbar_D05G001660.1	YABBY5	GbYABBY5_g	G. barbadense	21062	186	8.65	Chr D05
Gbar_D05G034890.1	YABBY5	GbYABBY5_h	G. barbadense	20754.7	183	9.2	Chr D05
Gbar_D06G005780.1	YABBY5	GbYABBY5_i	G. barbadense	20756.6	184	7.6	Chr D06
Gbar_D07G004170.1	YABBY5	GbYABBY5_j	G. barbadense	18667	166	8.66	Chr D07
Gbar_D07G012350.1	YABBY2	GbYABBY2_c	G. barbadense	20180.7	181	8.12	Chr D07
Gbar_D07G016080.1	YABBY1	GbYABBY1_c	G. barbadense	24392.7	220	7.21	Chr D07
Gbar_D09G010940.1	YABBY2	GbYABBY2_d	G. barbadense	20832.5	185	8.84	Chr D09
Gbar_D11G008700.2	YABBY1	GbYABBY1_d	G. barbadense	19258.1	171	8.88	Chr D11
Gbar_D12G022880.1	YABBY3	GbYABBY3_b	G. barbadense	21719.9	194	9.21	Chr D12
Ghir_A01G004670.1	YABBY5	GhYABBY5_a	G. hirsutum	20632.4	182	8.96	Chr A01
Ghir_A01G015550.1	INO	GhINO_a	G. hirsutum	24459.6	217	6.79	Chr A01
Ghir_A03G011930.1	CRC	GhCRC_a	G. hirsutum	20319.3	183	9.12	Chr A03
Ghir_A04G004440.2	YABBY5	GhYABBY5_b	G. hirsutum	28208.4	246	8.68	Chr A04
Ghir_A05G001610.1	YABBY5	GhYABBY5_c	G. hirsutum	21075.1	186	8.83	Chr A05
Ghir_A06G005750.2	YABBY5	GhYABBY5_d	G. hirsutum	19814.5	176	8.46	Chr A06
Ghir_A06G005760.1	YABBY5	GhYABBY5_e	G. hirsutum	19642.3	174	8.46	Chr A06
Ghir_A07G004140.1	YABBY5	GhYABBY5_f	G. hirsutum	18734.2	166	8.66	Chr A07
Ghir_A07G012150.1	YABBY2	GhYABBY2_a	G. hirsutum	20392.9	183	8.63	Chr A07
Ghir_A07G015640.1	YABBY1	GhYABBY1_a	G. hirsutum	24431.7	220	7.74	Chr A07
Ghir_A09G010960.1	YABBY2	GhYABBY2_b	G. hirsutum	20835.5	185	8.84	Chr A09
Ghir_A11G008610.2	YABBY1	GhYABBY1_b	G. hirsutum	17682.5	155	9.78	Chr A11
Ghir_A12G023140.1	YABBY3	GhYABBY3_a	G. hirsutum	23032.3	207	7.14	Chr A12
Ghir_D01G004700.2	YABBY5	GhYABBY5_g	G. hirsutum	20604.3	182	8.96	Chr D01
Ghir_D02G013400.1	CRC	GhCRC_b	G. hirsutum	19459.1	177	8.76	Chr D02
Ghir_D05G001800.1	YABBY5	GhYABBY5_h	G. hirsutum	21062	186	8.65	Chr D05
Ghir_D05G034840.1	YABBY5	GhYABBY5_i	G. hirsutum	20754.7	183	9.2	Chr D05
Ghir_D07G004170.1	YABBY5	GhYABBY5_j	G. hirsutum	18667	166	8.66	Chr D07
Ghir_D07G012230.2	YABBY2	GhYABBY2_c	G. hirsutum	20437	183	8.42	Chr D07
Ghir_D07G015910.1	YABBY1	GhYABBY1_c	G. hirsutum	24368.7	220	7.18	Chr D07
Ghir_D09G010690.1	YABBY2	GhYABBY2_d	G. hirsutum	20393.9	182	8.11	Chr D09
Ghir_D11G008590.2	YABBY1	GhYABBY1_d	G. hirsutum	19244.1	171	8.88	Chr D11
Ghir_D12G023120.1	YABBY3	GhYABBY3_b	G. hirsutum	22974.2	207	7.14	Chr D12
XP_012439507.1	YABBY3	GrYABBY3_a	G. raimondii	23485.8	211	7.72	Chr 08
XP_012439508.1	YABBY3	GrYABBY3_b	G. raimondii	23485.8	211	7.72	Chr 08
XP_012439509.1	YABBY3	GrYABBY3_c	G. raimondii	22974.2	207	7.14	Chr 08
XP_012439510.1	YABBY3	GrYABBY3_d	G. raimondii	22974.2	207	7.14	Chr 08
XP_012439511.1	YABBY3	GrYABBY3_e	G. raimondii	22677.9	201	9.13	Chr 08
XP_012439512.1	YABBY3	GrYABBY3_f	G. raimondii	22677.9	201	9.13	Chr 08
XP_012439513.1	YABBY3	GrYABBY3_g	G. raimondii	21719.9	194	9.21	Chr 08
XP_012439514.1	YABBY3	GrYABBY3_h	G. raimondii	21719.8	194	9.05	Chr 08
XP_012441200.1	YABBY5	GrYABBY5_a	G. raimondii	25153.9	221	9.35	Chr 09
XP_012441201.1	YABBY5	GrYABBY5_b	G. raimondii	23621.1	208	9.4	Chr 09
XP_012441202.1	YABBY5	GrYABBY5_c	G. raimondii	20768.8	183	9.2	Chr 09
XP_012441203.1	YABBY5	GrYABBY5_d	G. raimondii	20768.8	183	9.2	Chr 09
XP_012441204.1	YABBY5	GrYABBY5_e	G. raimondii	20768.8	183	9.2	Chr 09
XP_012441205.1	YABBY5	GrYABBY5_f	G. raimondii	20768.8	183	9.2	Chr 09
XP_012441206.1	YABBY5	GrYABBY5_g	G. raimondii	20768.8	183	9.2	Chr 09
XP_012441207.1	YABBY5	GrYABBY5_h	G. raimondii	20875.9	182	9.4	Chr 09
XP_012447992.1	YABBY5	GrYABBY5_i	G. raimondii	21027	186	8.83	Chr 09
XP_012452486.1	YABBY5	GrYABBY5_j	G. raimondii	20369.2	181	8.82	Chr 10
XP_012452487.1	YABBY5	GrYABBY5_k	G. raimondii	19772.4	176	8.46	Chr 10
XP_012452488.1	YABBY5	GrYABBY5_l	G. raimondii	18209.6	160	9.51	Chr 10
XP_012455973.1	YABBY5	GrYABBY5_m	G. raimondii	20604.3	182	8.96	Chr 02
XP_012455982.1	YABBY5	GrYABBY5_n	G. raimondii	20604.3	182	8.96	Chr 02
XP_012455990.1	YABBY5	GrYABBY5_o	G. raimondii	20604.3	182	8.96	Chr 02
XP_012455996.1	YABBY5	GrYABBY5_p	G. raimondii	19513.1	176	8.86	Chr 02
XP_012458263.1	YABBY5	GrYABBY5_q	G. raimondii	18805.3	167	8.66	Chr 01
XP_012458307.1	YABBY5	GrYABBY5_r	G. raimondii	18805.3	167	8.66	Chr 01
XP_012458353.1	YABBY5	GrYABBY5_s	G. raimondii	18805.3	167	8.66	Chr 01
XP_012458426.1	YABBY5	GrYABBY5_t	G. raimondii	18805.3	167	8.66	Chr 01
XP_012458485.1	YABBY5	GrYABBY5_u	G. raimondii	18706.2	166	8.66	Chr 01
XP_012467406.1	INO	GrINO_a	G. raimondii	28622.5	254	8.11	Chr 02
XP_012467409.1	INO	GrINO_b	G. raimondii	24147.7	215	9.32	Chr 02
XP_012477546.1	YABBY2	GrYABBY2_a	G. raimondii	20437	183	8.42	Chr 01
XP_012481220.1	CRC	GrCRC_a	G. raimondii	19847.6	180	8.59	Chr 05
XP_012481221.1	CRC	GrCRC_b	G. raimondii	19459.1	177	8.76	Chr 05
XP_012483031.1	YABBY1	GrYABBY1_a	G. raimondii	24408.7	220	7.21	Chr 01
XP_012485199.1	YABBY2	GrYABBY2_b	G. raimondii	20844.6	185	8.84	Chr 06
XP_012489748.1	YABBY1	GrYABBY1_b	G. raimondii	24066.5	216	7.1	Chr 07
