# Supplementary material for: Genomic Identification and Characterization of the Cotton YABBY Gene Family
Source: Genes (Basel). 2026 Jan 6;17(1):64. doi: 10.3390/genes17010064 (PMC12841406; doi:10.3390/genes17010064)
Supplement: Supplementary file 1 [file genes-17-00064-s001.zip › Supplementary File S3 Table S2.xlsx]

## Sheet: Repeat10000
ID	Name	Chromosome	Gene_Start	Gene_End	Gene_length	Relationship	Repeats_Type	Distance	Repeats_Start	Repeats_End	Repeats_Length	Species
Gbar_A07G015660.1	GbYABBY1_a	Gbar_A07	34672084	34672236	153	Repeat_Before_Gene	DNA/CMC-EnSpm	8277	34663524	34663806	283	G. barbadense
Gbar_A07G015660.1	GbYABBY1_a	Gbar_A07	34672084	34672236	153	Repeat_Before_Gene	DNA/CMC-EnSpm	8268	34663733	34663815	83	G. barbadense
Gbar_A07G015660.1	GbYABBY1_a	Gbar_A07	34672084	34672236	153	Repeat_Before_Gene	DNA/CMC-EnSpm	3117	34668803	34668966	164	G. barbadense
Ghir_A07G015640.1	GhYABBY1_a	Ghir_A07	35447076	35447228	153	Repeat_Before_Gene	DNA/CMC-EnSpm	8503	35438330	35438572	243	G. hirsutum
Ghir_A07G015640.1	GhYABBY1_a	Ghir_A07	35447076	35447228	153	Repeat_Before_Gene	DNA/CMC-EnSpm	3121	35443802	35443954	153	G. hirsutum
Ghir_D07G015910.1	GhYABBY1_c	Ghir_D07	25825466	25825618	153	Repeat_Before_Gene	DNA/hAT-Ac	7515	25817885	25817950	66	G. hirsutum
Ghir_D07G015910.1	GhYABBY1_c	Ghir_D07	25825466	25825618	153	Repeat_Before_Gene	DNA/hAT-Ac	7324	25817907	25818141	235	G. hirsutum
XP_012481220.1	GrCRC_a	NC_026933.1	40019299	40019433	135	Repeat_Before_Gene	DNA/hAT-Ac	9798	40009372	40009500	129	G. raimondii
XP_012481221.1	GrCRC_b	NC_026933.1	40019299	40019433	135	Repeat_Before_Gene	DNA/hAT-Ac	9798	40009372	40009500	129	G. raimondii
XP_012441207.1	GrYABBY5_h	NC_026937.1	49188044	49188170	127	Repeat_Before_Gene	DNA/hAT-Tag1	9517	49178500	49178526	27	G. raimondii
XP_012441205.1	GrYABBY5_f	NC_026937.1	49188044	49188170	127	Repeat_Before_Gene	DNA/hAT-Tag1	9517	49178500	49178526	27	G. raimondii
XP_012441206.1	GrYABBY5_g	NC_026937.1	49188044	49188170	127	Repeat_Before_Gene	DNA/hAT-Tag1	9517	49178500	49178526	27	G. raimondii
XP_012441202.1	GrYABBY5_c	NC_026937.1	49188044	49188170	127	Repeat_Before_Gene	DNA/hAT-Tag1	9517	49178500	49178526	27	G. raimondii
XP_012441201.1	GrYABBY5_b	NC_026937.1	49188044	49188170	127	Repeat_Before_Gene	DNA/hAT-Tag1	9517	49178500	49178526	27	G. raimondii
XP_012441203.1	GrYABBY5_d	NC_026937.1	49188044	49188170	127	Repeat_Before_Gene	DNA/hAT-Tag1	9517	49178500	49178526	27	G. raimondii
XP_012441200.1	GrYABBY5_a	NC_026937.1	49188044	49188170	127	Repeat_Before_Gene	DNA/hAT-Tag1	9517	49178500	49178526	27	G. raimondii
XP_012441204.1	GrYABBY5_e	NC_026937.1	49188044	49188170	127	Repeat_Before_Gene	DNA/hAT-Tag1	9517	49178500	49178526	27	G. raimondii
evm.model.Ga07G1248	GaYABBY2_a	Chr07	20458480	20458603	124	Repeat_After_Gene	DNA/MuLE-MuDR	3159	20461763	20461983	221	G. arboretum
evm.model.Ga07G1248	GaYABBY2_a	Chr07	20458480	20458603	124	Repeat_After_Gene	DNA/MuLE-MuDR	3955	20462559	20463075	517	G. arboretum
evm.model.Ga07G1248	GaYABBY2_a	Chr07	20458480	20458603	124	Repeat_After_Gene	DNA/MuLE-MuDR	4471	20463075	20464447	1373	G. arboretum
evm.model.Ga07G1248	GaYABBY2_a	Chr07	20458480	20458603	124	Repeat_After_Gene	DNA/MuLE-MuDR	5887	20464491	20466051	1561	G. arboretum
evm.model.Ga07G1248	GaYABBY2_a	Chr07	20458480	20458603	124	Repeat_After_Gene	DNA/MuLE-MuDR	7684	20466288	20466989	702	G. arboretum
evm.model.Ga07G1248	GaYABBY2_a	Chr07	20458480	20458603	124	Repeat_After_Gene	DNA/MuLE-MuDR	8383	20466987	20467268	282	G. arboretum
evm.model.Ga07G1248	GaYABBY2_a	Chr07	20458480	20458603	124	Repeat_After_Gene	DNA/MuLE-MuDR	8637	20467241	20467519	279	G. arboretum
evm.model.Ga07G1248	GaYABBY2_a	Chr07	20458480	20458603	124	Repeat_After_Gene	DNA/MuLE-MuDR	8984	20467588	20468595	1008	G. arboretum
evm.model.Ga11G3233	GaYABBY1_b	Chr11	116923034	116923189	156	Repeat_Before_Gene	DNA/MuLE-MuDR	5732	116916936	116917301	366	G. arboretum
evm.model.Ga11G3233	GaYABBY1_b	Chr11	116923034	116923189	156	Repeat_Before_Gene	DNA/MuLE-MuDR	5262	116917388	116917771	384	G. arboretum
Gbar_A11G008190.1	GbYABBY1_b	Gbar_A11	7252867	7252990	124	Repeat_After_Gene	DNA/MuLE-MuDR	5549	7258540	7258924	385	G. barbadense
Gbar_A11G008190.1	GbYABBY1_b	Gbar_A11	7252867	7252990	124	Repeat_After_Gene	DNA/MuLE-MuDR	5996	7258987	7259237	251	G. barbadense
Gbar_A11G008190.1	GbYABBY1_b	Gbar_A11	7252867	7252990	124	Repeat_After_Gene	DNA/MuLE-MuDR	7128	7260119	7260193	75	G. barbadense
Gbar_A07G011980.2	GbYABBY2_a	Gbar_A07	21323915	21324038	124	Repeat_Before_Gene	DNA/MuLE-MuDR	9689	21313902	21314225	324	G. barbadense
Gbar_A07G011980.2	GbYABBY2_a	Gbar_A07	21323915	21324038	124	Repeat_Before_Gene	DNA/MuLE-MuDR	8372	21314317	21315542	1226	G. barbadense
Gbar_A07G011980.2	GbYABBY2_a	Gbar_A07	21323915	21324038	124	Repeat_Before_Gene	DNA/MuLE-MuDR	7696	21315540	21316218	679	G. barbadense
Gbar_A07G011980.2	GbYABBY2_a	Gbar_A07	21323915	21324038	124	Repeat_Before_Gene	DNA/MuLE-MuDR	7525	21316224	21316389	166	G. barbadense
Gbar_A07G011980.2	GbYABBY2_a	Gbar_A07	21323915	21324038	124	Repeat_Before_Gene	DNA/MuLE-MuDR	3717	21316348	21320197	3850	G. barbadense
Gbar_A07G011980.2	GbYABBY2_a	Gbar_A07	21323915	21324038	124	Repeat_Before_Gene	DNA/MuLE-MuDR	3117	21320460	21320797	338	G. barbadense
Gbar_D11G008700.2	GbYABBY1_d	Gbar_D11	6876843	6876966	124	Repeat_After_Gene	DNA/MuLE-MuDR	5382	6882349	6882956	608	G. barbadense
Ghir_A11G008610.2	GhYABBY1_b	Ghir_A11	7606911	7607034	124	Repeat_After_Gene	DNA/MuLE-MuDR	5550	7612585	7612969	385	G. hirsutum
Ghir_A11G008610.2	GhYABBY1_b	Ghir_A11	7606911	7607034	124	Repeat_After_Gene	DNA/MuLE-MuDR	6010	7613045	7613292	248	G. hirsutum
Ghir_D11G008590.2	GhYABBY1_d	Ghir_D11	7071117	7071240	124	Repeat_After_Gene	DNA/MuLE-MuDR	5366	7076607	7077200	594	G. hirsutum
Ghir_A07G012150.1	GhYABBY2_a	Ghir_A07	21697628	21697751	124	Repeat_Before_Gene	DNA/MuLE-MuDR	9663	21687719	21687964	246	G. hirsutum
Ghir_A07G012150.1	GhYABBY2_a	Ghir_A07	21697628	21697751	124	Repeat_Before_Gene	DNA/MuLE-MuDR	8362	21688052	21689265	1214	G. hirsutum
Ghir_A07G012150.1	GhYABBY2_a	Ghir_A07	21697628	21697751	124	Repeat_Before_Gene	DNA/MuLE-MuDR	8027	21689264	21689600	337	G. hirsutum
Ghir_A07G012150.1	GhYABBY2_a	Ghir_A07	21697628	21697751	124	Repeat_Before_Gene	DNA/MuLE-MuDR	7500	21689562	21690127	566	G. hirsutum
Ghir_A07G012150.1	GhYABBY2_a	Ghir_A07	21697628	21697751	124	Repeat_Before_Gene	DNA/MuLE-MuDR	4574	21690144	21693053	2910	G. hirsutum
Ghir_A07G012150.1	GhYABBY2_a	Ghir_A07	21697628	21697751	124	Repeat_Before_Gene	DNA/MuLE-MuDR	3140	21694313	21694487	175	G. hirsutum
Ghir_A06G005760.1	GhYABBY5_e	Ghir_A06	10458817	10458943	127	Repeat_After_Gene	DNA/MuLE-MuDR	7580	10466524	10466569	46	G. hirsutum
Ghir_A06G005750.2	GhYABBY5_d	Ghir_A06	10458817	10458943	127	Repeat_After_Gene	DNA/MuLE-MuDR	7580	10466524	10466569	46	G. hirsutum
XP_012455996.1	GrYABBY5_p	NC_026930.1	4805997	4806120	124	Repeat_Before_Gene	DNA/MuLE-MuDR	3589	4802307	4802407	101	G. raimondii
XP_012455990.1	GrYABBY5_o	NC_026930.1	4805997	4806120	124	Repeat_Before_Gene	DNA/MuLE-MuDR	3589	4802307	4802407	101	G. raimondii
XP_012489748.1	GrYABBY1_b	NC_026935.1	6530429	6530584	156	Repeat_After_Gene	DNA/MuLE-MuDR	5093	6535678	6536279	602	G. raimondii
XP_012489748.1	GrYABBY1_b	NC_026935.1	6530429	6530584	156	Repeat_After_Gene	DNA/MuLE-MuDR	9163	6539748	6540166	419	G. raimondii
XP_012489748.1	GrYABBY1_b	NC_026935.1	6530429	6530584	156	Repeat_After_Gene	DNA/MuLE-MuDR	9601	6540186	6540532	347	G. raimondii
XP_012455973.1	XP_0124559731	NC_026930.1	4805997	4806120	124	Repeat_Before_Gene	DNA/MuLE-MuDR	3589	4802307	4802407	101	G. raimondii
XP_012485199.1	GrYABBY2_b	NC_026934.1	36729318	36729447	130	Repeat_Before_Gene	DNA/MuLE-MuDR	5793	36723384	36723524	141	G. raimondii
XP_012455982.1	GrYABBY5_n	NC_026930.1	4805997	4806120	124	Repeat_Before_Gene	DNA/MuLE-MuDR	3589	4802307	4802407	101	G. raimondii
XP_012481220.1	GrCRC_a	NC_026933.1	40019299	40019433	135	Repeat_Before_Gene	DNA/MuLE-MuDR	7040	40012191	40012258	68	G. raimondii
XP_012481221.1	GrCRC_b	NC_026933.1	40019299	40019433	135	Repeat_Before_Gene	DNA/MuLE-MuDR	7040	40012191	40012258	68	G. raimondii
evm.model.Ga05G3753	GaYABBY5_c	Chr05	85836390	85836516	127	Repeat_Before_Gene	DNA/PIF-Harbinger	8251	85828088	85828138	51	G. arboretum
evm.model.Ga05G3753	GaYABBY5_c	Chr05	85836390	85836516	127	Repeat_Before_Gene	DNA/PIF-Harbinger	6136	85830113	85830253	141	G. arboretum
evm.model.Ga05G3753	GaYABBY5_c	Chr05	85836390	85836516	127	Repeat_Before_Gene	DNA/PIF-Harbinger	5924	85830304	85830465	162	G. arboretum
evm.model.Ga12G0610	GaYABBY3_a	Chr12	5419201	5419356	156	Repeat_After_Gene	DNA/PIF-Harbinger	2105	5421462	5422770	1309	G. arboretum
Gbar_D02G013960.1	GbCRC_b	Gbar_D02	43255304	43255438	135	Repeat_Before_Gene	DNA/PIF-Harbinger	1765	43253340	43253538	199	G. barbadense
Gbar_D07G012350.1	GbYABBY2_c	Gbar_D07	16854657	16854776	120	Repeat_After_Gene	DNA/PIF-Harbinger	4475	16859252	16859401	150	G. barbadense
Gbar_D07G016080.1	GbYABBY1_c	Gbar_D07	25719612	25719764	153	Repeat_After_Gene	DNA/PIF-Harbinger	8165	25727930	25728597	668	G. barbadense
Gbar_D07G016080.1	GbYABBY1_c	Gbar_D07	25719612	25719764	153	Repeat_After_Gene	DNA/PIF-Harbinger	8836	25728601	25731768	3168	G. barbadense
Gbar_D12G022880.1	GbYABBY3_b	Gbar_D12	53747649	53747804	156	Repeat_Before_Gene	DNA/PIF-Harbinger	2525	53744162	53745123	962	G. barbadense
Gbar_D12G022880.1	GbYABBY3_b	Gbar_D12	53747649	53747804	156	Repeat_Before_Gene	DNA/PIF-Harbinger	2307	53745138	53745341	204	G. barbadense
Gbar_A03G011970.1	Gbar_A03G0119701	Gbar_A03	63828382	63828516	135	Repeat_Before_Gene	DNA/PIF-Harbinger	1800	63826382	63826581	200	G. barbadense
Gbar_A04G003930.3	GbYABBY5_b	Gbar_A04	9566190	9566316	127	Repeat_Before_Gene	DNA/PIF-Harbinger	6135	9559914	9560054	141	G. barbadense
Gbar_A04G003930.3	GbYABBY5_b	Gbar_A04	9566190	9566316	127	Repeat_Before_Gene	DNA/PIF-Harbinger	5914	9560109	9560275	167	G. barbadense
Gbar_A12G023260.1	GbYABBY3_a	Gbar_A12	97024403	97024558	156	Repeat_Before_Gene	DNA/PIF-Harbinger	2485	97021001	97021917	917	G. barbadense
Gbar_A12G023260.1	GbYABBY3_a	Gbar_A12	97024403	97024558	156	Repeat_Before_Gene	DNA/PIF-Harbinger	2268	97021938	97022134	197	G. barbadense
Ghir_D02G013400.1	GhCRC_b	Ghir_D02	44866928	44867062	135	Repeat_Before_Gene	DNA/PIF-Harbinger	1988	44864821	44864939	119	G. hirsutum
Ghir_D02G013400.1	GhCRC_b	Ghir_D02	44866928	44867062	135	Repeat_Before_Gene	DNA/PIF-Harbinger	1760	44864996	44865167	172	G. hirsutum
Ghir_D07G015910.1	GhYABBY1_c	Ghir_D07	25825466	25825618	153	Repeat_After_Gene	DNA/PIF-Harbinger	4764	25830383	25830580	198	G. hirsutum
Ghir_D07G015910.1	GhYABBY1_c	Ghir_D07	25825466	25825618	153	Repeat_After_Gene	DNA/PIF-Harbinger	7963	25833582	25833644	63	G. hirsutum
Ghir_D07G015910.1	GhYABBY1_c	Ghir_D07	25825466	25825618	153	Repeat_After_Gene	DNA/PIF-Harbinger	8106	25833725	25834442	718	G. hirsutum
Ghir_D07G015910.1	GhYABBY1_c	Ghir_D07	25825466	25825618	153	Repeat_After_Gene	DNA/PIF-Harbinger	8828	25834447	25837185	2739	G. hirsutum
Ghir_A11G008610.2	GhYABBY1_b	Ghir_A11	7606911	7607034	124	Repeat_Before_Gene	DNA/PIF-Harbinger	8820	7597588	7598090	503	G. hirsutum
Ghir_A03G011930.1	GhCRC_a	Ghir_A03	68656286	68656420	135	Repeat_Before_Gene	DNA/PIF-Harbinger	2010	68654157	68654275	119	G. hirsutum
Ghir_D12G023120.1	GhYABBY3_b	Ghir_D12	57185458	57185613	156	Repeat_Before_Gene	DNA/PIF-Harbinger	3149	57182020	57182308	289	G. hirsutum
Ghir_D12G023120.1	GhYABBY3_b	Ghir_D12	57185458	57185613	156	Repeat_Before_Gene	DNA/PIF-Harbinger	2342	57182318	57183115	798	G. hirsutum
Ghir_D12G023120.1	GhYABBY3_b	Ghir_D12	57185458	57185613	156	Repeat_Before_Gene	DNA/PIF-Harbinger	2149	57183131	57183308	178	G. hirsutum
Ghir_D07G012230.2	GhYABBY2_c	Ghir_D07	16885359	16885482	124	Repeat_After_Gene	DNA/PIF-Harbinger	4038	16889521	16889736	216	G. hirsutum
Ghir_A04G004440.2	GhYABBY5_b	Ghir_A04	10786359	10786529	171	Repeat_Before_Gene	DNA/PIF-Harbinger	8691	10777527	10777667	141	G. hirsutum
XP_012439514.1	GrYABBY3_h	NC_026936.1	52222000	52222155	156	Repeat_Before_Gene	DNA/PIF-Harbinger	3494	52218420	52218505	86	G. raimondii
XP_012439514.1	GrYABBY3_h	NC_026936.1	52222000	52222155	156	Repeat_Before_Gene	DNA/PIF-Harbinger	2312	52218837	52219687	851	G. raimondii
XP_012439514.1	GrYABBY3_h	NC_026936.1	52222000	52222155	156	Repeat_Before_Gene	DNA/PIF-Harbinger	2148	52219676	52219851	176	G. raimondii
XP_012439507.1	GrYABBY3_a	NC_026936.1	52222000	52222155	156	Repeat_Before_Gene	DNA/PIF-Harbinger	3494	52218420	52218505	86	G. raimondii
XP_012439507.1	GrYABBY3_a	NC_026936.1	52222000	52222155	156	Repeat_Before_Gene	DNA/PIF-Harbinger	2312	52218837	52219687	851	G. raimondii
XP_012439507.1	GrYABBY3_a	NC_026936.1	52222000	52222155	156	Repeat_Before_Gene	DNA/PIF-Harbinger	2148	52219676	52219851	176	G. raimondii
XP_012439509.1	GrYABBY3_c	NC_026936.1	52222000	52222155	156	Repeat_Before_Gene	DNA/PIF-Harbinger	3494	52218420	52218505	86	G. raimondii
XP_012439509.1	GrYABBY3_c	NC_026936.1	52222000	52222155	156	Repeat_Before_Gene	DNA/PIF-Harbinger	2312	52218837	52219687	851	G. raimondii
XP_012439509.1	GrYABBY3_c	NC_026936.1	52222000	52222155	156	Repeat_Before_Gene	DNA/PIF-Harbinger	2148	52219676	52219851	176	G. raimondii
XP_012439511.1	GrYABBY3_e	NC_026936.1	52222000	52222155	156	Repeat_Before_Gene	DNA/PIF-Harbinger	3494	52218420	52218505	86	G. raimondii
XP_012439511.1	GrYABBY3_e	NC_026936.1	52222000	52222155	156	Repeat_Before_Gene	DNA/PIF-Harbinger	2312	52218837	52219687	851	G. raimondii
XP_012439511.1	GrYABBY3_e	NC_026936.1	52222000	52222155	156	Repeat_Before_Gene	DNA/PIF-Harbinger	2148	52219676	52219851	176	G. raimondii
XP_012439510.1	GrYABBY3_d	NC_026936.1	52222000	52222155	156	Repeat_Before_Gene	DNA/PIF-Harbinger	3494	52218420	52218505	86	G. raimondii
XP_012439510.1	GrYABBY3_d	NC_026936.1	52222000	52222155	156	Repeat_Before_Gene	DNA/PIF-Harbinger	2312	52218837	52219687	851	G. raimondii
XP_012439510.1	GrYABBY3_d	NC_026936.1	52222000	52222155	156	Repeat_Before_Gene	DNA/PIF-Harbinger	2148	52219676	52219851	176	G. raimondii
XP_012439513.1	GrYABBY3_g	NC_026936.1	52222000	52222155	156	Repeat_Before_Gene	DNA/PIF-Harbinger	3494	52218420	52218505	86	G. raimondii
XP_012439513.1	GrYABBY3_g	NC_026936.1	52222000	52222155	156	Repeat_Before_Gene	DNA/PIF-Harbinger	2312	52218837	52219687	851	G. raimondii
XP_012439513.1	GrYABBY3_g	NC_026936.1	52222000	52222155	156	Repeat_Before_Gene	DNA/PIF-Harbinger	2148	52219676	52219851	176	G. raimondii
XP_012481220.1	GrCRC_a	NC_026933.1	40019299	40019433	135	Repeat_Before_Gene	DNA/PIF-Harbinger	2711	40016241	40016587	347	G. raimondii
XP_012481221.1	GrCRC_b	NC_026933.1	40019299	40019433	135	Repeat_Before_Gene	DNA/PIF-Harbinger	2711	40016241	40016587	347	G. raimondii
XP_012439508.1	GrYABBY3_b	NC_026936.1	52222000	52222155	156	Repeat_Before_Gene	DNA/PIF-Harbinger	3494	52218420	52218505	86	G. raimondii
XP_012439508.1	GrYABBY3_b	NC_026936.1	52222000	52222155	156	Repeat_Before_Gene	DNA/PIF-Harbinger	2312	52218837	52219687	851	G. raimondii
XP_012439508.1	GrYABBY3_b	NC_026936.1	52222000	52222155	156	Repeat_Before_Gene	DNA/PIF-Harbinger	2148	52219676	52219851	176	G. raimondii
XP_012439512.1	GrYABBY3_f	NC_026936.1	52222000	52222155	156	Repeat_Before_Gene	DNA/PIF-Harbinger	3494	52218420	52218505	86	G. raimondii
XP_012439512.1	GrYABBY3_f	NC_026936.1	52222000	52222155	156	Repeat_Before_Gene	DNA/PIF-Harbinger	2312	52218837	52219687	851	G. raimondii
XP_012439512.1	GrYABBY3_f	NC_026936.1	52222000	52222155	156	Repeat_Before_Gene	DNA/PIF-Harbinger	2148	52219676	52219851	176	G. raimondii
Gbar_A06G005560.1	GbYABBY5_d	Gbar_A06	10081160	10081286	127	Repeat_Before_Gene	LINE/L1	3804	10077123	10077355	233	G. barbadense
Ghir_A06G005760.1	GhYABBY5_e	Ghir_A06	10458817	10458943	127	Repeat_Before_Gene	LINE/L1	3599	10454770	10455217	448	G. hirsutum
Ghir_A06G005750.2	GhYABBY5_d	Ghir_A06	10458817	10458943	127	Repeat_Before_Gene	LINE/L1	3599	10454770	10455217	448	G. hirsutum
evm.model.Ga07G1637	GaYABBY1_a	Chr07	34934419	34934571	153	Repeat_Before_Gene	LTR	8052	34921557	34926366	4810	G. arboretum
evm.model.Ga07G1637	GaYABBY1_a	Chr07	34934419	34934571	153	Repeat_Before_Gene	LTR	8052	34921557	34926366	4810	G. arboretum
evm.model.Ga07G1637	GaYABBY1_a	Chr07	34934419	34934571	153	Repeat_After_Gene	LTR	5967	34940539	34955430	14892	G. arboretum
evm.model.Ga12G0610	GaYABBY3_a	Chr12	5419201	5419356	156	Repeat_After_Gene	LTR	6222	5425579	5430385	4807	G. arboretum
evm.model.Ga12G0610	GaYABBY3_a	Chr12	5419201	5419356	156	Repeat_After_Gene	LTR	6222	5425579	5430385	4807	G. arboretum
evm.model.Ga07G0443	GaYABBY5_e	Chr07	4730390	4730510	121	Repeat_Before_Gene	LTR	5743	4710793	4724646	13854	G. arboretum
Gbar_D05G001660.1	GbYABBY5_g	Gbar_D05	1462066	1462189	124	Repeat_After_Gene	LTR	919	1463109	1468206	5098	G. barbadense
Gbar_D05G001660.1	GbYABBY5_g	Gbar_D05	1462066	1462189	124	Repeat_After_Gene	LTR	919	1463109	1468206	5098	G. barbadense
Gbar_A07G015660.1	GbYABBY1_a	Gbar_A07	34672084	34672236	153	Repeat_After_Gene	LTR	5389	34677626	34692433	14808	G. barbadense
Gbar_A07G015660.1	GbYABBY1_a	Gbar_A07	34672084	34672236	153	Repeat_After_Gene	LTR	5788	34678025	34694908	16884	G. barbadense
Ghir_A07G015640.1	GhYABBY1_a	Ghir_A07	35447076	35447228	153	Repeat_After_Gene	LTR	6324	35453553	35470433	16881	G. hirsutum
Ghir_A12G023140.1	GhYABBY3_a	Ghir_A12	101994938	101995093	156	Repeat_After_Gene	LTR	8346	102003440	102008456	5017	G. hirsutum
XP_012439514.1	GrYABBY3_h	NC_026936.1	52222000	52222155	156	Repeat_After_Gene	LTR	5520	52227676	52238318	10643	G. raimondii
XP_012439514.1	GrYABBY3_h	NC_026936.1	52222000	52222155	156	Repeat_After_Gene	LTR	5520	52227676	52238318	10643	G. raimondii
XP_012439507.1	GrYABBY3_a	NC_026936.1	52222000	52222155	156	Repeat_After_Gene	LTR	5520	52227676	52238318	10643	G. raimondii
XP_012439507.1	GrYABBY3_a	NC_026936.1	52222000	52222155	156	Repeat_After_Gene	LTR	5520	52227676	52238318	10643	G. raimondii
XP_012439509.1	GrYABBY3_c	NC_026936.1	52222000	52222155	156	Repeat_After_Gene	LTR	5520	52227676	52238318	10643	G. raimondii
XP_012439509.1	GrYABBY3_c	NC_026936.1	52222000	52222155	156	Repeat_After_Gene	LTR	5520	52227676	52238318	10643	G. raimondii
XP_012439511.1	GrYABBY3_e	NC_026936.1	52222000	52222155	156	Repeat_After_Gene	LTR	5520	52227676	52238318	10643	G. raimondii
XP_012439511.1	GrYABBY3_e	NC_026936.1	52222000	52222155	156	Repeat_After_Gene	LTR	5520	52227676	52238318	10643	G. raimondii
XP_012439510.1	GrYABBY3_d	NC_026936.1	52222000	52222155	156	Repeat_After_Gene	LTR	5520	52227676	52238318	10643	G. raimondii
XP_012439510.1	GrYABBY3_d	NC_026936.1	52222000	52222155	156	Repeat_After_Gene	LTR	5520	52227676	52238318	10643	G. raimondii
XP_012439513.1	GrYABBY3_g	NC_026936.1	52222000	52222155	156	Repeat_After_Gene	LTR	5520	52227676	52238318	10643	G. raimondii
XP_012439513.1	GrYABBY3_g	NC_026936.1	52222000	52222155	156	Repeat_After_Gene	LTR	5520	52227676	52238318	10643	G. raimondii
XP_012483031.1	GrYABBY1_a	NC_026929.1	25605225	25605377	153	Repeat_After_Gene	LTR	4357	25609735	25614345	4611	G. raimondii
XP_012439508.1	GrYABBY3_b	NC_026936.1	52222000	52222155	156	Repeat_After_Gene	LTR	5520	52227676	52238318	10643	G. raimondii
XP_012439508.1	GrYABBY3_b	NC_026936.1	52222000	52222155	156	Repeat_After_Gene	LTR	5520	52227676	52238318	10643	G. raimondii
XP_012439512.1	GrYABBY3_f	NC_026936.1	52222000	52222155	156	Repeat_After_Gene	LTR	5520	52227676	52238318	10643	G. raimondii
XP_012439512.1	GrYABBY3_f	NC_026936.1	52222000	52222155	156	Repeat_After_Gene	LTR	5520	52227676	52238318	10643	G. raimondii
evm.model.Ga07G1637	GaYABBY1_a	Chr07	34934419	34934571	153	Repeat_Before_Gene	LTR/Copia	8050	34921557	34926368	4812	G. arboretum
evm.model.Ga12G0610	GaYABBY3_a	Chr12	5419201	5419356	156	Repeat_After_Gene	LTR/Copia	6222	5425579	5430385	4807	G. arboretum
evm.model.Ga14G2719	GaINO_a	tig00024368	72585	72722	138	Repeat_After_Gene	LTR/Copia	6543	79266	81617	2352	G. arboretum
Gbar_D05G001660.1	GbYABBY5_g	Gbar_D05	1462066	1462189	124	Repeat_After_Gene	LTR/Copia	1373	1463563	1465309	1747	G. barbadense
Gbar_D05G001660.1	GbYABBY5_g	Gbar_D05	1462066	1462189	124	Repeat_After_Gene	LTR/Copia	4698	1466888	1468212	1325	G. barbadense
Gbar_D05G034890.1	GbYABBY5_h	Gbar_D05	53340070	53340196	127	Repeat_Before_Gene	LTR/Copia	8957	53329332	53331112	1781	G. barbadense
Gbar_D05G034890.1	GbYABBY5_h	Gbar_D05	53340070	53340196	127	Repeat_Before_Gene	LTR/Copia	7685	53331247	53332384	1138	G. barbadense
Gbar_A01G015940.1	GbINO_a	Gbar_A01	98934854	98934991	138	Repeat_After_Gene	LTR/Copia	7629	98942621	98944098	1478	G. barbadense
Ghir_A01G015550.1	GhINO_a	Ghir_A01	100520359	100520496	138	Repeat_After_Gene	LTR/Copia	7458	100527955	100529597	1643	G. hirsutum
Ghir_D05G034840.1	GhYABBY5_i	Ghir_D05	53604186	53604312	127	Repeat_Before_Gene	LTR/Copia	9940	53592940	53594245	1306	G. hirsutum
Ghir_A12G023140.1	GhYABBY3_a	Ghir_A12	101994938	101995093	156	Repeat_After_Gene	LTR/Copia	8962	102004056	102007008	2953	G. hirsutum
Ghir_A06G005760.1	GhYABBY5_e	Ghir_A06	10458817	10458943	127	Repeat_After_Gene	LTR/Copia	1224	10460168	10461528	1361	G. hirsutum
Ghir_A06G005750.2	GhYABBY5_d	Ghir_A06	10458817	10458943	127	Repeat_After_Gene	LTR/Copia	1224	10460168	10461528	1361	G. hirsutum
XP_012441207.1	GrYABBY5_h	NC_026937.1	49188044	49188170	127	Repeat_Before_Gene	LTR/Copia	9567	49176540	49178476	1937	G. raimondii
XP_012439514.1	GrYABBY3_h	NC_026936.1	52222000	52222155	156	Repeat_After_Gene	LTR/Copia	7057	52229213	52230650	1438	G. raimondii
XP_012441205.1	GrYABBY5_f	NC_026937.1	49188044	49188170	127	Repeat_Before_Gene	LTR/Copia	9567	49176540	49178476	1937	G. raimondii
XP_012441206.1	GrYABBY5_g	NC_026937.1	49188044	49188170	127	Repeat_Before_Gene	LTR/Copia	9567	49176540	49178476	1937	G. raimondii
XP_012439507.1	GrYABBY3_a	NC_026936.1	52222000	52222155	156	Repeat_After_Gene	LTR/Copia	7057	52229213	52230650	1438	G. raimondii
XP_012441202.1	GrYABBY5_c	NC_026937.1	49188044	49188170	127	Repeat_Before_Gene	LTR/Copia	9567	49176540	49178476	1937	G. raimondii
XP_012452488.1	GrYABBY5_l	NC_026938.1	7845303	7845429	127	Repeat_After_Gene	LTR/Copia	1611	7847041	7848055	1015	G. raimondii
XP_012439509.1	GrYABBY3_c	NC_026936.1	52222000	52222155	156	Repeat_After_Gene	LTR/Copia	7057	52229213	52230650	1438	G. raimondii
XP_012439511.1	GrYABBY3_e	NC_026936.1	52222000	52222155	156	Repeat_After_Gene	LTR/Copia	7057	52229213	52230650	1438	G. raimondii
XP_012439510.1	GrYABBY3_d	NC_026936.1	52222000	52222155	156	Repeat_After_Gene	LTR/Copia	7057	52229213	52230650	1438	G. raimondii
XP_012439513.1	GrYABBY3_g	NC_026936.1	52222000	52222155	156	Repeat_After_Gene	LTR/Copia	7057	52229213	52230650	1438	G. raimondii
XP_012483031.1	GrYABBY1_a	NC_026929.1	25605225	25605377	153	Repeat_After_Gene	LTR/Copia	4419	25609797	25611404	1608	G. raimondii
XP_012483031.1	GrYABBY1_a	NC_026929.1	25605225	25605377	153	Repeat_After_Gene	LTR/Copia	6276	25611654	25613168	1515	G. raimondii
XP_012441201.1	GrYABBY5_b	NC_026937.1	49188044	49188170	127	Repeat_Before_Gene	LTR/Copia	9567	49176540	49178476	1937	G. raimondii
XP_012441203.1	GrYABBY5_d	NC_026937.1	49188044	49188170	127	Repeat_Before_Gene	LTR/Copia	9567	49176540	49178476	1937	G. raimondii
XP_012441200.1	GrYABBY5_a	NC_026937.1	49188044	49188170	127	Repeat_Before_Gene	LTR/Copia	9567	49176540	49178476	1937	G. raimondii
XP_012452487.1	GrYABBY5_k	NC_026938.1	7845303	7845429	127	Repeat_After_Gene	LTR/Copia	1611	7847041	7848055	1015	G. raimondii
XP_012439508.1	GrYABBY3_b	NC_026936.1	52222000	52222155	156	Repeat_After_Gene	LTR/Copia	7057	52229213	52230650	1438	G. raimondii
XP_012441204.1	GrYABBY5_e	NC_026937.1	49188044	49188170	127	Repeat_Before_Gene	LTR/Copia	9567	49176540	49178476	1937	G. raimondii
XP_012452486.1	GrYABBY5_j	NC_026938.1	7845303	7845429	127	Repeat_After_Gene	LTR/Copia	1611	7847041	7848055	1015	G. raimondii
XP_012439512.1	GrYABBY3_f	NC_026936.1	52222000	52222155	156	Repeat_After_Gene	LTR/Copia	7057	52229213	52230650	1438	G. raimondii
evm.model.Ga01G0546	GaYABBY5_a	Chr01	6553473	6553596	124	Repeat_After_Gene	LTR/Gypsy	7485	6561082	6562498	1417	G. arboretum
evm.model.Ga01G0546	GaYABBY5_a	Chr01	6553473	6553596	124	Repeat_After_Gene	LTR/Gypsy	8901	6562498	6563684	1187	G. arboretum
evm.model.Ga07G1248	GaYABBY2_a	Chr07	20458480	20458603	124	Repeat_Before_Gene	LTR/Gypsy	8989	20448451	20449490	1040	G. arboretum
evm.model.Ga05G3753	GaYABBY5_c	Chr05	85836390	85836516	127	Repeat_After_Gene	LTR/Gypsy	3868	85840385	85841664	1280	G. arboretum
evm.model.Ga05G3753	GaYABBY5_c	Chr05	85836390	85836516	127	Repeat_After_Gene	LTR/Gypsy	5750	85842267	85844203	1937	G. arboretum
evm.model.Ga05G3753	GaYABBY5_c	Chr05	85836390	85836516	127	Repeat_After_Gene	LTR/Gypsy	9915	85846432	85847681	1250	G. arboretum
evm.model.Ga03G1451	GaCRC_a	Chr03	92899241	92899375	135	Repeat_Before_Gene	LTR/Gypsy	8946	92886509	92890294	3786	G. arboretum
evm.model.Ga03G1451	GaCRC_a	Chr03	92899241	92899375	135	Repeat_Before_Gene	LTR/Gypsy	5267	92890295	92893973	3679	G. arboretum
evm.model.Ga03G1451	GaCRC_a	Chr03	92899241	92899375	135	Repeat_Before_Gene	LTR/Gypsy	3705	92894334	92895535	1202	G. arboretum
evm.model.Ga07G1637	GaYABBY1_a	Chr07	34934419	34934571	153	Repeat_After_Gene	LTR/Gypsy	9025	34943597	34946129	2533	G. arboretum
evm.model.Ga07G0443	GaYABBY5_e	Chr07	4730390	4730510	121	Repeat_Before_Gene	LTR/Gypsy	7734	4714266	4722655	8390	G. arboretum
evm.model.Ga07G0443	GaYABBY5_e	Chr07	4730390	4730510	121	Repeat_Before_Gene	LTR/Gypsy	3809	4724914	4726580	1667	G. arboretum
evm.model.Ga14G2719	GaINO_a	tig00024368	72585	72722	138	Repeat_Before_Gene	LTR/Gypsy	7582	63081	65002	1922	G. arboretum
evm.model.Ga14G2719	GaINO_a	tig00024368	72585	72722	138	Repeat_Before_Gene	LTR/Gypsy	6290	65210	66294	1085	G. arboretum
Gbar_A07G003900.1	GbYABBY5_e	Gbar_A07	4613854	4613974	121	Repeat_After_Gene	LTR/Gypsy	7823	4621798	4622911	1114	G. barbadense
Gbar_A07G015660.1	GbYABBY1_a	Gbar_A07	34672084	34672236	153	Repeat_After_Gene	LTR/Gypsy	7102	34679339	34682976	3638	G. barbadense
Gbar_D05G034890.1	GbYABBY5_h	Gbar_D05	53340070	53340196	127	Repeat_Before_Gene	LTR/Gypsy	6304	53332697	53333765	1069	G. barbadense
Gbar_D07G004170.1	Gbar_D07G0041701	Gbar_D07	4344135	4344255	121	Repeat_Before_Gene	LTR/Gypsy	4050	4334457	4340084	5628	G. barbadense
Gbar_A07G011980.2	GbYABBY2_a	Gbar_A07	21323915	21324038	124	Repeat_After_Gene	LTR/Gypsy	9086	21333125	21334202	1078	G. barbadense
Gbar_A03G011970.1	Gbar_A03G0119701	Gbar_A03	63828382	63828516	135	Repeat_After_Gene	LTR/Gypsy	5266	63833783	63837424	3642	G. barbadense
Gbar_A03G011970.1	Gbar_A03G0119701	Gbar_A03	63828382	63828516	135	Repeat_After_Gene	LTR/Gypsy	9182	63837699	63839241	1543	G. barbadense
Gbar_A04G003930.3	GbYABBY5_b	Gbar_A04	9566190	9566316	127	Repeat_After_Gene	LTR/Gypsy	9886	9576203	9577341	1139	G. barbadense
Ghir_D02G013400.1	GhCRC_b	Ghir_D02	44866928	44867062	135	Repeat_Before_Gene	LTR/Gypsy	5426	44860052	44861501	1450	G. hirsutum
Ghir_A07G015640.1	GhYABBY1_a	Ghir_A07	35447076	35447228	153	Repeat_Before_Gene	LTR/Gypsy	9377	35431142	35437698	6557	G. hirsutum
Ghir_A07G015640.1	GhYABBY1_a	Ghir_A07	35447076	35447228	153	Repeat_After_Gene	LTR/Gypsy	9157	35456386	35458735	2350	G. hirsutum
Ghir_A03G011930.1	GhCRC_a	Ghir_A03	68656286	68656420	135	Repeat_After_Gene	LTR/Gypsy	5229	68661650	68665345	3696	G. hirsutum
Ghir_A03G011930.1	GhCRC_a	Ghir_A03	68656286	68656420	135	Repeat_After_Gene	LTR/Gypsy	9409	68665830	68667110	1281	G. hirsutum
Ghir_A07G012150.1	GhYABBY2_a	Ghir_A07	21697628	21697751	124	Repeat_After_Gene	LTR/Gypsy	9045	21706797	21708039	1243	G. hirsutum
Ghir_D07G004170.1	GhYABBY5_j	Ghir_D07	4385258	4385378	121	Repeat_Before_Gene	LTR/Gypsy	4040	4374676	4381217	6542	G. hirsutum
XP_012441207.1	GrYABBY5_h	NC_026937.1	49188044	49188170	127	Repeat_Before_Gene	LTR/Gypsy	5793	49180791	49182250	1460	G. raimondii
XP_012441205.1	GrYABBY5_f	NC_026937.1	49188044	49188170	127	Repeat_Before_Gene	LTR/Gypsy	5793	49180791	49182250	1460	G. raimondii
XP_012441206.1	GrYABBY5_g	NC_026937.1	49188044	49188170	127	Repeat_Before_Gene	LTR/Gypsy	5793	49180791	49182250	1460	G. raimondii
XP_012441202.1	GrYABBY5_c	NC_026937.1	49188044	49188170	127	Repeat_Before_Gene	LTR/Gypsy	5793	49180791	49182250	1460	G. raimondii
XP_012458263.1	GrYABBY5_q	NC_026929.1	4031998	4032120	123	Repeat_Before_Gene	LTR/Gypsy	4747	4021293	4027250	5958	G. raimondii
XP_012441201.1	GrYABBY5_b	NC_026937.1	49188044	49188170	127	Repeat_Before_Gene	LTR/Gypsy	5793	49180791	49182250	1460	G. raimondii
XP_012458353.1	GrYABBY5_s	NC_026929.1	4031998	4032120	123	Repeat_Before_Gene	LTR/Gypsy	4747	4021293	4027250	5958	G. raimondii
XP_012441203.1	GrYABBY5_d	NC_026937.1	49188044	49188170	127	Repeat_Before_Gene	LTR/Gypsy	5793	49180791	49182250	1460	G. raimondii
XP_012441200.1	GrYABBY5_a	NC_026937.1	49188044	49188170	127	Repeat_Before_Gene	LTR/Gypsy	5793	49180791	49182250	1460	G. raimondii
XP_012481220.1	GrCRC_a	NC_026933.1	40019299	40019433	135	Repeat_After_Gene	LTR/Gypsy	5696	40025130	40026470	1341	G. raimondii
XP_012458307.1	GrYABBY5_r	NC_026929.1	4031998	4032120	123	Repeat_Before_Gene	LTR/Gypsy	4747	4021293	4027250	5958	G. raimondii
XP_012481221.1	GrCRC_b	NC_026933.1	40019299	40019433	135	Repeat_After_Gene	LTR/Gypsy	5696	40025130	40026470	1341	G. raimondii
XP_012458426.1	GrYABBY5_t	NC_026929.1	4031998	4032120	123	Repeat_Before_Gene	LTR/Gypsy	4747	4021293	4027250	5958	G. raimondii
XP_012441204.1	GrYABBY5_e	NC_026937.1	49188044	49188170	127	Repeat_Before_Gene	LTR/Gypsy	5793	49180791	49182250	1460	G. raimondii
XP_012458485.1	GrYABBY5_u	NC_026929.1	4031108	4031228	121	Repeat_Before_Gene	LTR/Gypsy	9811	4020094	4021296	1203	G. raimondii
XP_012458485.1	GrYABBY5_u	NC_026929.1	4031108	4031228	121	Repeat_Before_Gene	LTR/Gypsy	3857	4021293	4027250	5958	G. raimondii
